# Supplementary material for: Enhancing wheat β-glucan content through precision crossbreeding: development and evaluation of biofortified lines with improved nutritional and agronomic traits
Source: Front Genet. 2025 Mar 19;16:1532956. doi: 10.3389/fgene.2025.1532956 (PMC11961656; doi:10.3389/fgene.2025.1532956)
Supplement: Supplementary file 1 [file Table1.xlsx]

## Sheet: Online Resource 1
Online Resource 1: Genic primers designed from centromeric and telomeric region of chromosome group 7 in wheat
S.No.	Marker Name	Forward Primer Sequence (5’–3’)	Reverse Primer Sequence (5’–3’)	Chromosome Location	Tm (°C)
1	Bglu7ALc	CATGAAATGCTGATTAGTTCG	CCTTCTCATAACACAAAGATAAA	7A	48
2	Bglu7ALt	GAAACCAAGCGGGGTGT	TCAATACCACGGGACTCTA	7A	52
3	Bglu7ASc	AATGGAGAGCCTTCAGCGTG	TGTTTGGTAGATAATGAACGGTG	7A	53
4	Bglu7ASt	CTACTCCAAGTTGCCTGGTG	TCTCGTCTTCGCTGTCGTC	7A	55
5	Bglu7BLc	GCGAATTTTCCTGTTAAAC	GGTAGCACTAGCACTTAA	7B	47
6	Bglu7BLt	AATTCTCGCTTTACTGTGC	CACCATTGAGAGGCTAC	7B	49
7	Bglu7BSc	CCATCGTGAACAAAAGTATT	AGGGAGCTAGGGAGCA	7B	48
8	Bglu7BSt	CAAAACGGCCGCATTT	TGCACAGACACAAAGTCT	7B	51
9	Bglu7DLc	AACTGGCTTAAGTAAAAC	CTAGGGCGCAATGTATA	7D	44
10	Bglu7DLt	GATCCCTGCATAACTCTC	GCGATTGGAAAAAACAAG	7D	47
11	Bglu7DSc	CCAATAATGTTCCGGTCG	CTCCCAAGCACCACAAC	7D	50
12	Bglu7DSt	AGGTGAGTGAGGTCGCG	CAATGCCGGACCGAAAAG	7D	54

## Sheet: Online Resource 2
Online Resource 2: List of 18 genotypes selected for β-glucan analysis on basis of resistance to yellow rust and high yield per plant
S. No	Genotypes	H (cm)	P Tllr / Plant	Spk L (cm)	Yld / plant (g)	Y rust severity	1000 gw	BG content (g/100g)
1	19-2	89	8	10	14.581	40	25.05	0.63809
2	21-4	67	6	7.5	13.19	50	31.92	0.902082
3	22-5	72	13	7	18.77	50	28.66	0.933406
4	22-6	54	12	3.5	14.3	30	24.75	1.0193
5	23-5	140	13	10.5	17.02	50	45.4	1.76
6	25-2	91	17	11	23.95	40	28.42	1.00911
7	27-7	62	9	7.5	15.21	50	22.35	0.907178
8	28-8	62.5	4	6.5	12.132	50	21.07	0.731462
9	28-11	70.5	9	3.5	10.165	40	35.9	0.835886
10	29-9	147	12	8	10.815	40	27.79	0.840924
11	32-11	98	7	12	12.01	50	21.05	0.920781
12	32-15	110	10	10.5	15.851	30	27.92	0.917372
13	67-7	98	9	10	14.48	50	28.5	0.9
14	69-2	96.5	15	11.5	27.845	30	30.75	0.78016
15	69-4	90.5	16	11.5	19.16	40	34	0.864846
16	70-7	86.5	9	12	12.448	40	29.04	0.864846
17	73-1	94.5	4	13	10.05	25	25.3	0.858276
18	76-2	90.5	14	9	17.19	30	27.09	0.858276
